# Supplementary material for: 3-APTES on Dendritic Fibrous Mesoporous Silica Nanoparticles for the pH-Controlled Release of Corrosion Inhibitors
Source: Nanomaterials (Basel). 2023 Sep 11;13(18):2543. doi: 10.3390/nano13182543 (PMC10537782; doi:10.3390/nano13182543)
Supplement: Supplementary file 1 [file nanomaterials-13-02543-s001.zip]

Archive with 1 entries (1 files):
- nanomaterials-2579489-supplementary.pdf
